# Supplementary material for: The Inorganic Nutrient Regime and the mre Genes Regulate Cell and Filament Size and Morphology in the Phototrophic Multicellular Bacterium Anabaena
Source: mSphere. 2020 Oct 28;5(5):e00747-20. doi: 10.1128/mSphere.00747-20 (PMC7593598; doi:10.1128/mSphere.00747-20)
Supplement: DATA SET S1 [file mSphere.00747-20-sd001.xlsx]

## Sheet: Growth rate
WT				CSSC2				CSCV1				CSCV4				CSCV2
Multiple comparisons				Multiple comparisons				Multiple comparisons				Multiple comparisons				Multiple comparisons
Dependent variable: Growth rate				Dependent variable: Growth rate				Dependent variable: Growth rate				Dependent variable: Growth rate				Dependent variable: Growth rate
Condition	Condition	Sig.		Condition	Condition	Sig.		Condition	Condition	Sig.		Condition	Condition	Sig.		Condition	Condition	Sig.
WT N2-LC	WT N2-HC	0.48		CSSC2 NO3-LC	CSSC2 NO3-HC	0.658		CSCV1 NO3-LC	CSCV1 NO3-HC	0.248		CSCV4 NO3-LC	CSCV4 NO3-HC	0.121		CSCV2 N2-LC	CSCV2 N2-HC	0.827
	WT NO3-LC	0.02			CSSC2 NH4-LC	0.127			CSCV1 NH4-LC	0.513			CSCV4 NH4-LC	0.554			CSCV2 NO3-LC	0.05
	WT NO3-HC	0.289		CSSC2 NO3-HC	CSSC2 NH4-LC	0.513		CSCV1 NO3-HC	CSCV1 NH4-LC	0.564		CSCV4 NO3-HC	CSCV4 NH4-LC	0.076			CSCV2 NO3-HC	0.05
	WT NH4-LC	0.02															CSCV2 NH4-LC	0.05
WT N2-HC	WT NO3-LC	0.032														CSCV2 N2-HC	CSCV2 NO3-LC	0.127
	WT NO3-HC	0.827															CSCV2 NO3-HC	0.05
	WT NH4-LC	0.032															CSCV2 NH4-LC	0.05
WT NO3-LC	WT NO3-HC	0.074														CSCV2 NO3-LC	CSCV2 NO3-HC	0.827
	WT NH4-LC	0.243															CSCV2 NH4-LC	0.827
WT NO3-HC	WT NH4-LC	0.074														CSCV2 NO3-HC	CSCV2 NH4-LC	0.275

## Sheet: Cell area
WT				WT LC & HC				CSE2				CSSC2				WT, CSE2 & CSSC2 NH4-LC				WT & CSSC2 NO3-LC & NO3-HC				Heterocysts				Heterocysts				CSCV1				CSCV1				CSCV4				CSCV4				CSCV2
Multiple comparisons				Multiple comparisons				Multiple comparisons				Multiple comparisons				Multiple comparisons				Multiple comparisons				Multiple comparisons				Multiple comparisons				Multiple comparisons				Multiple comparisons				Multiple comparisons				Multiple comparisons				Multiple comparisons
Dependent variable: Cell area				Dependent variable: Cell area				Dependent variable: Cell area				Dependent variable: Cell area				Dependent variable: Cell area				Dependent variable: Cell area				Dependent variable: Cell area				Dependent variable: Cell area				Dependent variable: Cell area				Dependent variable: Cell area				Dependent variable: Cell area				Dependent variable: Cell area				Dependent variable: Cell area
WT N2-LC				WT N2-LC				CSE2 NH4-LC				CSSC2 NO3-LC				WT NH4-LC				WT NO3-LC				WT				WT				NO3-LC				NO3-LC				NO3-LC				NO3-LC				N2-LC
Condition	Condition	Sig.		Condition	Condition	Sig.		Condition	Condition	Sig.		Condition	Condition	Sig.		Condition	Condition	Sig.		Condition	Condition	Sig.		Condition	Condition	Sig.		Condition	Condition	Sig.		Condition	Condition	Sig.		Condition	Condition	Sig.		Condition	Condition	Sig.		Condition	Condition	Sig.		Condition	Condition
WT N2-LC 47,5 h	WT N2-LC 72,5 h	0.959		WT N2-LC 47,5 h	WT N2-HC 47,5 h	0.07		CSE2 NH4-LC 47,5 h	CSE2 NH4-LC 72,5 h	0		CSSC2 NO3-LC 47,5h	CSSC2 NO3-LC 72,5 h	1		WT NH4-LC 47,5 h	CSE2 NH4-LC 47,5 h	0		WT NO3-LC 47,5h	CSSC2 NO3-LC 47,5h	1		WT 24h	WT 48h	0.993		WT 24h	CSCV1 24h	0.024		CSCV1 NO3-LC 47,5h	CSCV1 NO3-LC 215h	0		CSCV1 NO3-LC 47,5h	CSCV1 NO3-HC 47,5h	0.07		CSCV4 NO3-LC 47,5h	CSCV4 NO3-LC 215h	0		CSCV4 NO3-LC 47,5h	CSCV4 NO3-HC 47,5h	1		CSCV2 N2-LC 47,5h	CSCV2 N2-LC 215h
	WT N2-LC 215 h	0.098			WT NO3-LC 47,5 h	1			CSE2 NH4-LC 215 h	0.001			CSSC2 NO3-LC 215 h	0			CSSC2 NH4-LC 47,5 h	0		WT NO3-LC 72,5h	CSSC2 NO3-LC 72,5 h	0.007			WT 72h	1			CSCV4 24h	0			CSCV1 NO3-LC 383h	0			CSCV1 NH4-LC 47,5h	0			CSCV4 NO3-LC 383h	0			CSCV4 NH4-LC 47,5h	0.719			CSCV2 N2-LC 383h
	WT N2-LC 383 h	0.002			WT NO3-HC 47,5 h	0.891			CSE2 NH4-LC 383 h	0			CSSC2 NO3-LC 383 h	0		WT NH4-LC 72,5 h	CSE2 NH4-LC 72,5 h	0		WT NO3-LC 215 h	CSSC2 NO3-LC 215 h	0		WT 48h	WT 72h	1			CSCV2 24h	0			CSCV1 NO3-LC 550,5h	0		CSCV1 NO3-LC 215h	CSCV1 NO3-HC 215h	0.001			CSCV4 NO3-LC 550,5h	0.873		CSCV4 NO3-LC 215h	CSCV4 NO3-HC 215h	0			CSCV2 N2-LC 550,5h
	WT N2-LC 550,5 h	0.111			WT NH4-LC 47,5 h	0.001			CSE2 NH4-LC 550,5 h	0			CSSC2 NO3-LC 550,5 h	0			CSSC2 NH4-LC 72,5 h	0.982		WT NO3-LC 383 h	CSSC2 NO3-LC 383 h	1						WT 48h	CSCV1 48h	0.35		CSCV1 NO3-LC 215h	CSCV1 NO3-LC 383h	0			CSCV1 NH4-LC 215h	0		CSCV4 NO3-LC 215h	CSCV4 NO3-LC 383h	0			CSCV4 NH4-LC 215h	0		CSCV2 N2-LC 215h	CSCV2 N2-LC 383h
WT N2-LC 72,5 h	WT N2-LC 215 h	1		WT N2-LC 72,5 h	WT N2-HC 72,5 h	0.077		CSE2 NH4-LC 72,5 h	CSE2 NH4-LC 215 h	0.075		CSSC2 NO3-LC 72,5 h	CSSC2 NO3-LC 215 h	0		WT NH4-LC 215 h	CSE2 NH4-LC 215 h	0.003		WT NO3-LC 550,5 h	CSSC2 NO3-LC 550,5 h	0.002		CSCV1					CSCV4 48h	0			CSCV1 NO3-LC 550,5h	0		CSCV1 NO3-LC 383h	CSCV1 NO3-HC 383h	0.629			CSCV4 NO3-LC 550,5h	0		CSCV4 NO3-LC 383h	CSCV4 NO3-HC 383h	0			CSCV2 N2-LC 550,5h
	WT N2-LC 383 h	0.886			WT NO3-LC 72,5 h	0			CSE2 NH4-LC 383 h	0.013			CSSC2 NO3-LC 383 h	0			CSSC2 NH4-LC 215 h	0						Condition	Condition	Sig.			CSCV2 48h	0		CSCV1 NO3-LC 383h	CSCV1 NO3-LC 550,5h	0.617			CSCV1 NH4-LC 383h	0.144		CSCV4 NO3-LC 383h	CSCV4 NO3-LC 550,5h	0.013			CSCV4 NH4-LC 383h	0		CSCV2 N2-LC 383h	CSCV2 N2-LC 550,5h
	WT N2-LC 550,5 h	1			WT NO3-HC 72,5 h	0.936			CSE2 NH4-LC 550,5 h	0			CSSC2 NO3-LC 550,5 h	0		WT NH4-LC 383 h	CSE2 NH4-LC 383 h	1		WT NO3-HC								WT 72h	CSCV1 72h	0						CSCV1 NO3-LC 550,5h	CSCV1 NO3-HC 550,5h	0.174						CSCV4 NO3-LC 550,5h	CSCV4 NO3-HC 550,5h	0
WT N2-LC 215 h	WT N2-LC 383 h	1			WT NH4-LC 72,5 h	0.672		CSE2 NH4-LC 215 h	CSE2 NH4-LC 383 h	0		CSSC2 NO3-LC 215 h	CSSC2 NO3-LC 383 h	0			CSSC2 NH4-LC 383 h	0		Condition	Condition	Sig.		CSCV1 24h	CSCV1 48h	0.551			CSCV4 72h	0		NO3-HC					CSCV1 NH4-LC 550,5h	0.108		NO3-HC					CSCV4 NH4-LC 550,5h	0		N2-HC
	WT N2-LC 550,5 h	1		WT N2-LC 215 h	WT N2-HC 215 h	0.044			CSE2 NH4-LC 550,5 h	0			CSSC2 NO3-LC 550,5 h	0		WT NH4-LC 550,5 h	CSE2 NH4-LC 550,5 h	0.98							CSCV1 72h	1			CSCV2 72h	0		Condition	Condition	Sig.						Condition	Condition	Sig.						Condition	Condition
WT N2-LC 383 h	WT N2-LC 550,5 h	1			WT NO3-LC 215 h	0		CSE2 NH4-LC 383 h	CSE2 NH4-LC 550,5 h	0.653		CSSC2 NO3-LC 383 h	CSSC2 NO3-LC 550,5 h	0.727			CSSC2 NH4-LC 550,5 h	0		WT NO3-HC 47,5h	CSSC2 NO3-HC 47,5h	1		CSCV1 48h	CSCV1 72h	0.286										NO3-HC								NO3-HC
					WT NO3-HC 215 h	0														WT NO3-HC 72,5 h	CSSC2 NO3-HC 72,5 h	1						CSCV1				CSCV1 NO3-HC 47,5h	CSCV1 NO3-HC 215h	0		Condition	Condition	Sig.		CSCV4 NO3-HC 47,5h	CSCV4 NO3-HC 215h	0		Condition	Condition	Sig.		CSCV2 N2-HC 47,5h	CSCV2 N2-HC 215h
WT N2-HC					WT NH4-LC 215 h	0						CSSC2 NO3-HC								WT NO3-HC 215 h	CSSC2 NO3-HC 215 h	0		CSCV4				Condition	Condition	Sig.			CSCV1 NO3-HC 383h	0							CSCV4 NO3-HC 383h	0							CSCV2 N2-HC 383h
Condition	Condition	Sig.		WT N2-LC 383 h	WT N2-HC 383 h	1						Condition	Condition	Sig.		CSE2 NH4-LC				WT NO3-HC 383 h	CSSC2 NO3-HC 383 h	0		Condition	Condition	Sig.							CSCV1 NO3-HC 550,5h	0		CSCV1 NO3-HC 47,5h	CSCV1 NH4-LC 47,5h	0			CSCV4 NO3-HC 550,5h	0		CSCV4 NO3-HC 47,5h	CSCV4 NH4-LC 47,5h	0.994			CSCV2 N2-HC 550,5h
					WT NO3-LC 383 h	0										Condition	Condition	Sig.		WT NO3-HC 550,5 h	CSSC2 NO3-HC 550,5 h	0						CSCV1 24h	CSCV4 24h	0.133		CSCV1 NO3-HC 215h	CSCV1 NO3-HC 383h	0		CSCV1 NO3-HC 215h	CSCV1 NH4-LC 215h	0		CSCV4 NO3-HC 215h	CSCV4 NO3-HC 383h	0.135		CSCV4 NO3-HC 215h	CSCV4 NH4-LC 215h	0		CSCV2 N2-HC 215h	CSCV2 N2-HC 383h
WT N2-HC 47,5 h	WT N2-HC 72,5 h	0.431			WT NO3-HC 383 h	0						CSSC2 NO3-HC 47,5h	CSSC2 NO3-HC 72,5 h	0.999										CSCV4 24h	CSCV4 48h	1			CSCV2 24h	0.824			CSCV1 NO3-HC 550,5h	0		CSCV1 NO3-HC 383h	CSCV1 NH4-LC 383h	0.001			CSCV4 NO3-HC 550,5h	1		CSCV4 NO3-HC 383h	CSCV4 NH4-LC 383h	0			CSCV2 N2-HC 550,5h
	WT N2-HC 215 h	0.073			WT NH4-LC 383 h	0							CSSC2 NO3-HC 215 h	0		CSE2 NH4-LC 47,5 h	CSSC2 NH4-LC 47,5 h	0.919							CSCV4 72h	1		CSCV1 48h	CSCV4 48h	0		CSCV1 NO3-HC 383h	CSCV1 NO3-HC 550,5h	0		CSCV1 NO3-HC 550,5h	CSCV1 NH4-LC 550,5h	0		CSCV4 NO3-HC 383h	CSCV4 NO3-HC 550,5h	0.025		CSCV4 NO3-HC 550,5h	CSCV4 NH4-LC 550,5h	0		CSCV2 N2-HC 383h	CSCV2 N2-HC 550,5h
	WT N2-HC 383 h	0.688		WT N2-LC 550,5 h	WT N2-HC 550,5 h	0.114							CSSC2 NO3-HC 383 h	0		CSE2 NH4-LC 72,5 h	CSSC2 NH4-LC 72,5 h	0						CSCV4 48h	CSCV4 72h	1			CSCV2 48h	0
	WT N2-HC 550,5 h	0.184			WT NO3-LC 550,5 h	0							CSSC2 NO3-HC 550,5 h	0		CSE2 NH4-LC 215 h	CSSC2 NH4-LC 215 h	0										CSCV1 72h	CSCV4 72h	0.214		NH4-LC								NH4-LC								NO3-LC
WT N2-HC 72,5 h	WT N2-HC 215 h	1			WT NO3-HC 550,5 h	0						CSSC2 NO3-HC 72,5 h	CSSC2 NO3-HC 215 h	0		CSE2 NH4-LC 383 h	CSSC2 NH4-LC 383 h	0						CSCV2					CSCV2 72h	0.974		Condition	Condition	Sig.						Condition	Condition	Sig.						Condition	Condition
	WT N2-HC 383 h	1			WT NH4-LC 550,5 h	0							CSSC2 NO3-HC 383 h	0		CSE2 NH4-LC 550,5	CSSC2 NH4-LC 550,5 h	0						Condition	Condition	Sig.
	WT N2-HC 550,5 h	1											CSSC2 NO3-HC 550,5 h	0														CSCV4				CSCV1 NH4-LC 47,5h	CSCV1 NH4-LC 215h	0						CSCV4 NH4-LC 47,5h	CSCV4 NH4-LC 215h	0						CSCV2 NO3-LC 47,5h	CSCV2 NO3-LC 215h
WT N2-HC 215 h	WT N2-HC 383 h	1		WT N2-HC								CSSC2 NO3-HC 215 h	CSSC2 NO3-HC 383 h	0										CSCV2 24h	CSCV2 48h	0.987		Condition	Condition	Sig.			CSCV1 NH4-LC 383h	0							CSCV4 NH4-LC 383h	0							CSCV2 NO3-LC 383h
	WT N2-HC 550,5 h	1		Condition	Condition	Sig.							CSSC2 NO3-HC 550,5 h	0											CSCV2 72h	1							CSCV1 NH4-LC 550,5h	0							CSCV4 NH4-LC 550,5h	0							CSCV2 NO3-LC 550,5h
WT N2-HC 383 h	WT N2-HC 550,5 h	1										CSSC2 NO3-HC 383 h	CSSC2 NO3-HC 550,5 h	0										CSCV2 48h	CSCV2 72h	0.983		CSCV4 24h	CSCV2 24h	0.989		CSCV1 NH4-LC 215h	CSCV1 NH4-LC 383h	0.012						CSCV4 NH4-LC 215h	CSCV4 NH4-LC 383h	0						CSCV2 NO3-LC 215h	CSCV2 NO3-LC 383h
				WT N2-HC 47,5 h	WT NO3-LC 47,5 h	0.004																						CSCV4 48h	CSCV2 48h	1			CSCV1 NH4-LC 383h	1							CSCV4 NH4-LC 550,5h	0							CSCV2 NO3-LC 550,5h
WT NO3-LC					WT NO3-HC 47,5 h	0						CSSC2 NH4-LC																CSCV4 72h	CSCV2 72h	0.954		CSCV1 NH4-LC 383h	CSCV1 NH4-LC 383h	0.012						CSCV4 NH4-LC 383h	CSCV4 NH4-LC 550,5h	0						CSCV2 NO3-LC 383h	CSCV2 NO3-LC 550,5h
Condition	Condition	Sig.			WT NH4-LC 47,5 h	0						Condition	Condition	Sig.
				WT N2-HC 72,5 h	WT NO3-LC 72,5 h	0																																										NO3-HC
WT NO3-LC 47,5 h	WT NO3-LC 72,5 h	0.341			WT NO3-HC 72,5 h	0						CSSC2 NH4-LC 47,5 h	CSSC2 NH4-LC 72,5 h	0.372																																		Condition	Condition
	WT NO3-LC 215 h	0			WT NH4-LC 72,5 h	0							CSSC2 NH4-LC 215 h	1
	WT NO3-LC 383 h	0		WT N2-HC 215 h	WT NO3-LC 215 h	0							CSSC2 NH4-LC 383 h	0.053																																		CSCV2 NO3-HC 47,5h	CSCV2 NO3-HC 215h
	WT NO3-LC 550,5 h	0			WT NO3-HC 215 h	0							CSSC2 NH4-LC 550,5 h	0.03																																			CSCV2 NO3-HC 383h
WT NO3-LC 72,5 h	WT NO3-LC 215 h	0			WT NH4-LC 215 h	0						CSSC2 NH4-LC 72,5 h	CSSC2 NH4-LC 215 h	0.008																																			CSCV2 NO3-HC 550,5h
	WT NO3-LC 383 h	0.001		WT N2-HC 383 h	WT NO3-LC 383 h	0							CSSC2 NH4-LC 383 h	1																																		CSCV2 NO3-HC 215h	CSCV2 NO3-HC 383h
	WT NO3-LC 550,5 h	0.102			WT NO3-HC 383 h	0							CSSC2 NH4-LC 550,5 h	1																																			CSCV2 NO3-HC 550,5h
WT NO3-LC 215 h	WT NO3-LC 383 h	0			WT NH4-LC 383 h	0						CSSC2 NH4-LC 215 h	CSSC2 NH4-LC 383 h	0																																		CSCV2 NO3-HC 383h	CSCV2 NO3-HC 550,5h
	WT NO3-LC 550,5 h	0		WT N2-HC 550,5 h	WT NO3-LC 550,5 h	0							CSSC2 NH4-LC 550,5 h	0
WT NO3-LC 383 h	WT NO3-LC 550,5 h	0.996			WT NO3-HC 550,5 h	0						CSSC2 NH4-LC 385 h	CSSC2 NH4-LC 550,5 h	1																																		NH4-LC
					WT NH4-LC 550,5 h	0																																										Condition	Condition
WT NO3-HC
Condition	Condition	Sig.		WT NO3-LC																																												CSCV2 NH4-LC 47,5h	CSCV2 NH4-LC 215h
				Condition	Condition	Sig.																																											CSCV2 NH4-LC 383h
WT NO3-HC 47,5 h	WT NO3-HC 72,5 h	0.911																																															CSCV2 NH4-LC 550,5h
	WT NO3-HC 215 h	0		WT NO3-LC 47,5 h	WT NO3-HC 47,5 h	1																																										CSCV2 NH4-LC 215h	CSCV2 NH4-LC 383h
	WT NO3-HC 383 h	0			WT NH4-LC 47,5 h	0.017																																											CSCV2 NH4-LC 550,5h
	WT NO3-HC 550,5 h	0		WT NO3-LC 72,5 h	WT NO3-HC 72,5 h	0.064																																										CSCV2 NH4-LC 383h	CSCV2 NH4-LC 550,5h
WT NO3-HC 72,5 h	WT NO3-HC 215 h	0			WT NH4-LC 72,5 h	0.25
	WT NO3-HC 383 h	0		WT NO3-LC 215 h	WT NO3-HC 215 h	0
	WT NO3-HC 550,5 h	0			WT NH4-LC 215 h	0
WT NO3-HC 215 h	WT NO3-HC 383 h	0		WT NO3-LC 383 h	WT NO3-HC 383 h	0.978
	WT NO3-HC 550,5 h	0			WT NH4-LC 383 h	1
WT NO3-LC 383 h	WT NO3-HC 550,5 h	1		WT NO3-LC 550,5 h	WT NO3-HC 550,5 h	1
					WT NH4-LC 550,5 h	1
WT NH4-LC
Condition	Condition	Sig.		WT NO3-HC
				Condition	Condition	Sig.
WT NH4-LC 47,5 h	WT NH4-LC 72,5 h	0.01
	WT NH4-LC 215 h	1		WT NO3-HC 47,5 h	WT NH4-LC 47,5 h	0.236
	WT NH4-LC 383 h	0.417		WT NO3-HC 72,5 h	WT NH4-LC 72,5 h	1
	WT NH4-LC 550,5 h	0.292		WT NO3-HC 215 h	WT NH4-LC 215 h	0
WT NH4-LC 72,5 h	WT NH4-LC 215 h	0		WT NO3-HC 3835 h	WT NH4-LC 383 h	1
	WT NH4-LC 383 h	0		WT NO3-HC 550,5 h	WT NH4-LC 550,5 h	0.685
	WT NH4-LC 550,5 h	0
WT NH4-LC 215 h	WT NH4-LC 383 h	0.373
	WT NH4-LC 550,5 h	0.227
WT NH4-LC 383 h	WT NH4-LC 550,5 h	1
[truncated: 10 more columns]

## Sheet: Cell aspect
WT				WT LC & HC				CSE2				CSSC2				WT, CSE2 & CSSC2 NH4-LC				WT & CSSC2 NO3-LC & NO3-HC				Heterocysts				Heterocysts				CSCV1				CSCV1				CSCV4				CSCV4				CSCV2
Multiple comparisons				Multiple comparisons				Multiple comparisons				Multiple comparisons				Multiple comparisons				Multiple comparisons				Multiple comparisons				Multiple comparisons				Multiple comparisons				Multiple comparisons				Multiple comparisons				Multiple comparisons				Multiple comparisons
Dependent variable: Aspect ratio				Dependent variable: Aspect ratio				Dependent variable: Aspect ratio				Dependent variable: Aspect ratio				Dependent variable: Aspect ratio				Dependent variable: Aspect ratio				Dependent variable: Aspect ratio				Dependent variable: Aspect ratio				Dependent variable: Aspect ratio				Dependent variable: Aspect ratio				Dependent variable: Aspect ratio				Dependent variable: Aspect ratio				Dependent variable: Aspect ratio
WT N2-LC				WT N2-LC				CSE2 NH4-LC				CSSC2 NO3-LC				WT NH4-LC				WT NO3-LC				WT				WT				NO3-LC				NO3-LC				NO3-LC				NO3-LC				N2-LC
Condition	Condition	Sig.		Condition	Condition	Sig.		Condition	Condition	Sig.		Condition	Condition	Sig.		Condition	Condition	Sig.		Condition	Condition	Sig.		Condition	Condition	Sig.		Condition	Condition	Sig.		Condition	Condition	Sig.		Condition	Condition	Sig.		Condition	Condition	Sig.		Condition	Condition	Sig.		Condition	Condition
WT N2-LC 47,5 h	WT N2-LC 72,5 h	0.981		WT N2-LC 47,5 h	WT N2-HC 47,5 h	0.999		CSE2 NH4-LC 47,5 h	CSE2 NH4-LC 72,5 h	0		CSSC2 NO3-LC 47,5h	CSSC2 NO3-LC 72,5 h	0.296		WT NH4-LC 47,5 h	CSE2 NH4-LC 47,5 h	0.001		WT NO3-LC 47,5h	CSSC2 NO3-LC 47,5h	0.996		WT 24h	WT 48h	0.594		WT 24h	CSCV1 24h	0		CSCV1 NO3-LC 47,5h	CSCV1 NO3-LC 215h	0		CSCV1 NO3-LC 47,5h	CSCV1 NO3-HC 47,5h	0.002		CSCV4 NO3-LC 47,5h	CSCV4 NO3-LC 215h	0.951		CSCV4 NO3-LC 47,5h	CSCV4 NO3-HC 47,5h	1		CSCV2 N2-LC 47,5h	CSCV2 N2-LC 215h
	WT N2-LC 215 h	0.868			WT NO3-LC 47,5 h	0.006			CSE2 NH4-LC 215 h	0.584			CSSC2 NO3-LC 215 h	0.001			CSSC2 NH4-LC 47,5 h	0		WT NO3-LC 72,5h	CSSC2 NO3-LC 72,5 h	0			WT 72h	0.055			CSCV4 24h	0			CSCV1 NO3-LC 383h	1			CSCV1 NH4-LC 47,5h	0.012			CSCV4 NO3-LC 383h	1			CSCV4 NH4-LC 47,5h	0.225			CSCV2 N2-LC 383h
	WT N2-LC 383 h	1			WT NO3-HC 47,5 h	0.004			CSE2 NH4-LC 383 h	0.42			CSSC2 NO3-LC 383 h	0		WT NH4-LC 72,5 h	CSE2 NH4-LC 72,5 h	0		WT NO3-LC 215 h	CSSC2 NO3-LC 215 h	0.849		WT 48h	WT 72h	0.991			CSCV2 24h	0			CSCV1 NO3-LC 550,5h	1		CSCV1 NO3-LC 215h	CSCV1 NO3-HC 215h	0			CSCV4 NO3-LC 550,5h	0.011		CSCV4 NO3-LC 215h	CSCV4 NO3-HC 215h	0.56			CSCV2 N2-LC 550,5h
	WT N2-LC 550,5 h	0.995			WT NH4-LC 47,5 h	0.651			CSE2 NH4-LC 550,5 h	0			CSSC2 NO3-LC 550,5 h	0.005			CSSC2 NH4-LC 72,5 h	0		WT NO3-LC 383 h	CSSC2 NO3-LC 383 h	0						WT 48h	CSCV1 48h	0		CSCV1 NO3-LC 215h	CSCV1 NO3-LC 383h	0			CSCV1 NH4-LC 215h	0.985		CSCV4 NO3-LC 215h	CSCV4 NO3-LC 383h	0.538			CSCV4 NH4-LC 215h	0.744		CSCV2 N2-LC 215h	CSCV2 N2-LC 383h
WT N2-LC 72,5 h	WT N2-LC 215 h	1		WT N2-LC 72,5 h	WT N2-HC 72,5 h	1		CSE2 NH4-LC 72,5 h	CSE2 NH4-LC 215 h	0		CSSC2 NO3-LC 72,5 h	CSSC2 NO3-LC 215 h	0		WT NH4-LC 215 h	CSE2 NH4-LC 215 h	0		WT NO3-LC 550,5 h	CSSC2 NO3-LC 550,5 h	0.35		CSCV1					CSCV4 48h	0			CSCV1 NO3-LC 550,5h	0		CSCV1 NO3-LC 383h	CSCV1 NO3-HC 383h	0			CSCV4 NO3-LC 550,5h	0		CSCV4 NO3-LC 383h	CSCV4 NO3-HC 383h	0.487			CSCV2 N2-LC 550,5h
	WT N2-LC 383 h	0.991			WT NO3-LC 72,5 h	0			CSE2 NH4-LC 383 h	0			CSSC2 NO3-LC 383 h	0			CSSC2 NH4-LC 215 h	0						Condition	Condition	Sig.			CSCV2 48h	0		CSCV1 NO3-LC 383h	CSCV1 NO3-LC 550,5h	1			CSCV1 NH4-LC 383h	0.001		CSCV4 NO3-LC 383h	CSCV4 NO3-LC 550,5h	0.115			CSCV4 NH4-LC 383h	0.579		CSCV2 N2-LC 383h	CSCV2 N2-LC 550,5h
	WT N2-LC 550,5 h	1			WT NO3-HC 72,5 h	0			CSE2 NH4-LC 550,5 h	0			CSSC2 NO3-LC 550,5 h	0		WT NH4-LC 383 h	CSE2 NH4-LC 383 h	0.001		WT NO3-HC								WT 72h	CSCV1 72h	0						CSCV1 NO3-LC 550,5h	CSCV1 NO3-HC 550,5h	0.692						CSCV4 NO3-LC 550,5h	CSCV4 NO3-HC 550,5h	0.853
WT N2-LC 215 h	WT N2-LC 383 h	0.85			WT NH4-LC 72,5 h	0		CSE2 NH4-LC 215 h	CSE2 NH4-LC 383 h	0		CSSC2 NO3-LC 215 h	CSSC2 NO3-LC 383 h	0.084			CSSC2 NH4-LC 383 h	0		Condition	Condition	Sig.		CSCV1 24h	CSCV1 48h	1			CSCV4 72h	0		NO3-HC					CSCV1 NH4-LC 550,5h	0.14		NO3-HC					CSCV4 NH4-LC 550,5h	0.018		N2-HC
	WT N2-LC 550,5 h	1		WT N2-LC 215 h	WT N2-HC 215 h	0.032			CSE2 NH4-LC 550,5 h	0			CSSC2 NO3-LC 550,5 h	1		WT NH4-LC 550,5 h	CSE2 NH4-LC 550,5 h	0.004							CSCV1 72h	1			CSCV2 72h	0		Condition	Condition	Sig.						Condition	Condition	Sig.						Condition	Condition
WT N2-LC 383 h	WT N2-LC 550,5 h	0.998			WT NO3-LC 215 h	0.044		CSE2 NH4-LC 383 h	CSE2 NH4-LC 550,5 h	0.054		CSSC2 NO3-LC 383 h	CSSC2 NO3-LC 550,5 h	0.018			CSSC2 NH4-LC 550,5 h	0		WT NO3-HC 47,5h	CSSC2 NO3-HC 47,5h	0.049		CSCV1 48h	CSCV1 72h	1										NO3-HC								NO3-HC
					WT NO3-HC 215 h	0														WT NO3-HC 72,5 h	CSSC2 NO3-HC 72,5 h	0.001						CSCV1				CSCV1 NO3-HC 47,5h	CSCV1 NO3-HC 215h	0		Condition	Condition	Sig.		CSCV4 NO3-HC 47,5h	CSCV4 NO3-HC 215h	0.053		Condition	Condition	Sig.		CSCV2 N2-HC 47,5h	CSCV2 N2-HC 215h
WT N2-HC					WT NH4-LC 215 h	0.001						CSSC2 NO3-HC								WT NO3-HC 215 h	CSSC2 NO3-HC 215 h	1		CSCV4				Condition	Condition	Sig.			CSCV1 NO3-HC 383h	0.963							CSCV4 NO3-HC 383h	0.993							CSCV2 N2-HC 383h
Condition	Condition	Sig.		WT N2-LC 383 h	WT N2-HC 383 h	0.148						Condition	Condition	Sig.		CSE2 NH4-LC				WT NO3-HC 383 h	CSSC2 NO3-HC 383 h	0.379		Condition	Condition	Sig.							CSCV1 NO3-HC 550,5h	0.878		CSCV1 NO3-HC 47,5h	CSCV1 NH4-LC 47,5h	0.999			CSCV4 NO3-HC 550,5h	0.362		CSCV4 NO3-HC 47,5h	CSCV4 NH4-LC 47,5h	0.07			CSCV2 N2-HC 550,5h
					WT NO3-LC 383 h	0										Condition	Condition	Sig.		WT NO3-HC 550,5 h	CSSC2 NO3-HC 550,5 h	0.989						CSCV1 24h	CSCV4 24h	1		CSCV1 NO3-HC 215h	CSCV1 NO3-HC 383h	0.045		CSCV1 NO3-HC 215h	CSCV1 NH4-LC 215h	0.005		CSCV4 NO3-HC 215h	CSCV4 NO3-HC 383h	0.619		CSCV4 NO3-HC 215h	CSCV4 NH4-LC 215h	0.02		CSCV2 N2-HC 215h	CSCV2 N2-HC 383h
WT N2-HC 47,5 h	WT N2-HC 72,5 h	0.99			WT NO3-HC 383 h	0						CSSC2 NO3-HC 47,5h	CSSC2 NO3-HC 72,5 h	0.992										CSCV4 24h	CSCV4 48h	0.999			CSCV2 24h	1			CSCV1 NO3-HC 550,5h	0		CSCV1 NO3-HC 383h	CSCV1 NH4-LC 383h	0.924			CSCV4 NO3-HC 550,5h	0		CSCV4 NO3-HC 383h	CSCV4 NH4-LC 383h	0.024			CSCV2 N2-HC 550,5h
	WT N2-HC 215 h	0			WT NH4-LC 383 h	0.784							CSSC2 NO3-HC 215 h	0		CSE2 NH4-LC 47,5 h	CSSC2 NH4-LC 47,5 h	0.001							CSCV4 72h	1		CSCV1 48h	CSCV4 48h	1		CSCV1 NO3-HC 383h	CSCV1 NO3-HC 550,5h	0.131		CSCV1 NO3-HC 550,5h	CSCV1 NH4-LC 550,5h	1		CSCV4 NO3-HC 383h	CSCV4 NO3-HC 550,5h	0.016		CSCV4 NO3-HC 550,5h	CSCV4 NH4-LC 550,5h	0.28		CSCV2 N2-HC 383h	CSCV2 N2-HC 550,5h
	WT N2-HC 383 h	0.978		WT N2-LC 550,5 h	WT N2-HC 550,5 h	0.087							CSSC2 NO3-HC 383 h	0		CSE2 NH4-LC 72,5 h	CSSC2 NH4-LC 72,5 h	1						CSCV4 48h	CSCV4 72h	1			CSCV2 48h	1
	WT N2-HC 550,5 h	0.18			WT NO3-LC 550,5 h	0.151							CSSC2 NO3-HC 550,5 h	0		CSE2 NH4-LC 215 h	CSSC2 NH4-LC 215 h	0.002										CSCV1 72h	CSCV4 72h	1		NH4-LC								NH4-LC								NO3-LC
WT N2-HC 72,5 h	WT N2-HC 215 h	0.958			WT NO3-HC 550,5 h	0						CSSC2 NO3-HC 72,5 h	CSSC2 NO3-HC 215 h	0		CSE2 NH4-LC 383 h	CSSC2 NH4-LC 383 h	0						CSCV2					CSCV2 72h	1		Condition	Condition	Sig.						Condition	Condition	Sig.						Condition	Condition
	WT N2-HC 383 h	1			WT NH4-LC 550,5 h	0.879							CSSC2 NO3-HC 383 h	0		CSE2 NH4-LC 550,5	CSSC2 NH4-LC 550,5 h	0						Condition	Condition	Sig.
	WT N2-HC 550,5 h	0.003											CSSC2 NO3-HC 550,5 h	0.128														CSCV4				CSCV1 NH4-LC 47,5h	CSCV1 NH4-LC 215h	0.455						CSCV4 NH4-LC 47,5h	CSCV4 NH4-LC 215h	0.996						CSCV2 NO3-LC 47,5h	CSCV2 NO3-LC 215h
WT N2-HC 215 h	WT N2-HC 383 h	0.147		WT N2-HC								CSSC2 NO3-HC 215 h	CSSC2 NO3-HC 383 h	0										CSCV2 24h	CSCV2 48h	1		Condition	Condition	Sig.			CSCV1 NH4-LC 383h	0.998							CSCV4 NH4-LC 383h	0.991							CSCV2 NO3-LC 383h
	WT N2-HC 550,5 h	0		Condition	Condition	Sig.							CSSC2 NO3-HC 550,5 h	0											CSCV2 72h	1							CSCV1 NH4-LC 550,5h	0.996							CSCV4 NH4-LC 550,5h	0.128							CSCV2 NO3-LC 550,5h
WT N2-HC 383 h	WT N2-HC 550,5 h	0										CSSC2 NO3-HC 383 h	CSSC2 NO3-HC 550,5 h	0.154										CSCV2 48h	CSCV2 72h	1		CSCV4 24h	CSCV2 24h	1		CSCV1 NH4-LC 215h	CSCV1 NH4-LC 383h	0.968						CSCV4 NH4-LC 215h	CSCV4 NH4-LC 383h	0.861						CSCV2 NO3-LC 215h	CSCV2 NO3-LC 383h
				WT N2-HC 47,5 h	WT NO3-LC 47,5 h	0.096																						CSCV4 48h	CSCV2 48h	1			CSCV1 NH4-LC 383h	0.034							CSCV4 NH4-LC 550,5h	0.802							CSCV2 NO3-LC 550,5h
WT NO3-LC					WT NO3-HC 47,5 h	0.064						CSSC2 NH4-LC																CSCV4 72h	CSCV2 72h	1		CSCV1 NH4-LC 383h	CSCV1 NH4-LC 383h	0.677						CSCV4 NH4-LC 383h	CSCV4 NH4-LC 550,5h	0.081						CSCV2 NO3-LC 383h	CSCV2 NO3-LC 550,5h
Condition	Condition	Sig.			WT NH4-LC 47,5 h	0.999						Condition	Condition	Sig.
				WT N2-HC 72,5 h	WT NO3-LC 72,5 h	0.004																																										NO3-HC
WT NO3-LC 47,5 h	WT NO3-LC 72,5 h	0.453			WT NO3-HC 72,5 h	0.001						CSSC2 NH4-LC 47,5 h	CSSC2 NH4-LC 72,5 h	0.92																																		Condition	Condition
	WT NO3-LC 215 h	1			WT NH4-LC 72,5 h	0							CSSC2 NH4-LC 215 h	1
	WT NO3-LC 383 h	1		WT N2-HC 215 h	WT NO3-LC 215 h	1							CSSC2 NH4-LC 383 h	0.761																																		CSCV2 NO3-HC 47,5h	CSCV2 NO3-HC 215h
	WT NO3-LC 550,5 h	1			WT NO3-HC 215 h	0							CSSC2 NH4-LC 550,5 h	0.325																																			CSCV2 NO3-HC 383h
WT NO3-LC 72,5 h	WT NO3-LC 215 h	0.386			WT NH4-LC 215 h	1						CSSC2 NH4-LC 72,5 h	CSSC2 NH4-LC 215 h	0.525																																			CSCV2 NO3-HC 550,5h
	WT NO3-LC 383 h	0.048		WT N2-HC 383 h	WT NO3-LC 383 h	0.892							CSSC2 NH4-LC 383 h	0																																		CSCV2 NO3-HC 215h	CSCV2 NO3-HC 383h
	WT NO3-LC 550,5 h	0.032			WT NO3-HC 383 h	0							CSSC2 NH4-LC 550,5 h	0																																			CSCV2 NO3-HC 550,5h
WT NO3-LC 215 h	WT NO3-LC 383 h	1			WT NH4-LC 383 h	1						CSSC2 NH4-LC 215 h	CSSC2 NH4-LC 383 h	0.217																																		CSCV2 NO3-HC 383h	CSCV2 NO3-HC 550,5h
	WT NO3-LC 550,5 h	1		WT N2-HC 550,5 h	WT NO3-LC 550,5 h	0							CSSC2 NH4-LC 550,5 h	0.017
WT NO3-LC 383 h	WT NO3-LC 550,5 h	1			WT NO3-HC 550,5 h	0						CSSC2 NH4-LC 383 h	CSSC2 NH4-LC 550,5 h	1																																		NH4-LC
					WT NH4-LC 550,5 h	1																																										Condition	Condition
WT NO3-HC
Condition	Condition	Sig.		WT NO3-LC								CSSC2 NO3-LC, NO3-HC & NH4-LC																																				CSCV2 NH4-LC 47,5h	CSCV2 NH4-LC 215h
				Condition	Condition	Sig.						Condition	Condition	Sig.																																			CSCV2 NH4-LC 383h
WT NO3-HC 47,5 h	WT NO3-HC 72,5 h	0.011																																															CSCV2 NH4-LC 550,5h
	WT NO3-HC 215 h	0		WT NO3-LC 47,5 h	WT NO3-HC 47,5 h	1						CSSC2 NO3-LC 47,5 h	CSSC2 NO3-HC 47,5 h	0.712																																		CSCV2 NH4-LC 215h	CSCV2 NH4-LC 383h
	WT NO3-HC 383 h	0			WT NH4-LC 47,5 h	0.998							CSSC2 NH4-LC 47,5 h	0																																			CSCV2 NH4-LC 550,5h
	WT NO3-HC 550,5 h	0.038		WT NO3-LC 72,5 h	WT NO3-HC 72,5 h	1						CSSC2 NO3-LC 72,5 h	CSSC2 NO3-HC 72,5 h	0.826																																		CSCV2 NH4-LC 383h	CSCV2 NH4-LC 550,5h
WT NO3-HC 72,5 h	WT NO3-HC 215 h	0.15			WT NH4-LC 72,5 h	0.849							CSSC2 NH4-LC 72,5 h	0
	WT NO3-HC 383 h	0.858		WT NO3-LC 215 h	WT NO3-HC 215 h	0						CSSC2 NO3-LC 215 h	CSSC2 NO3-HC 215 h	0
	WT NO3-HC 550,5 h	1			WT NH4-LC 215 h	1							CSSC2 NH4-LC 215 h	0
WT NO3-HC 215 h	WT NO3-HC 383 h	1		WT NO3-LC 383 h	WT NO3-HC 383 h	0						CSSC2 NO3-LC 383 h	CSSC2 NO3-HC 383 h	0.998
	WT NO3-HC 550,5 h	0			WT NH4-LC 383 h	0.606							CSSC2 NH4-LC 383 h	0
WT NO3-LC 383 h	WT NO3-HC 550,5 h	0.018		WT NO3-LC 550,5 h	WT NO3-HC 550,5 h	0.028						CSSC2 NO3-LC 550,5 h	CSSC2 NO3-HC 550,5 h	1
					WT NH4-LC 550,5 h	0							CSSC2 NH4-LC 550,5 h	0
WT NH4-LC
Condition	Condition	Sig.		WT NO3-HC								CSSC2 NO3-HC & NH4-LC
				Condition	Condition	Sig.						Condition	Condition	Sig.
WT NH4-LC 47,5 h	WT NH4-LC 72,5 h	0
	WT NH4-LC 215 h	0.401		WT NO3-HC 47,5 h	WT NH4-LC 47,5 h	1						CSSC2 NO3-HC 47,5 h	CSSC2 NH4-LC 47,5 h	0
	WT NH4-LC 383 h	1		WT NO3-HC 72,5 h	WT NH4-LC 72,5 h	0.957						CSSC2 NO3-HC 72,5 h	CSSC2 NH4-LC 72,5 h	0
	WT NH4-LC 550,5 h	0.271		WT NO3-HC 215 h	WT NH4-LC 215 h	0						CSSC2 NO3-HC 215 h	CSSC2 NH4-LC 215 h	0
WT NH4-LC 72,5 h	WT NH4-LC 215 h	0.001		WT NO3-HC 3835 h	WT NH4-LC 383 h	0						CSSC2 NO3-HC 383 h	CSSC2 NH4-LC 383 h	0
	WT NH4-LC 383 h	0		WT NO3-HC 550,5 h	WT NH4-LC 550,5 h	0						CSSC2 NO3-HC 550,5 h	CSSC2 NH4-LC 550,5 h	0
	WT NH4-LC 550,5 h	0
WT NH4-LC 215 h	WT NH4-LC 383 h	0.001
	WT NH4-LC 550,5 h	0
WT NH4-LC 383 h	WT NH4-LC 550,5 h	0.295
[truncated: 10 more columns]

## Sheet: Filament length
WT				WT LC & HC				CSE2				CSSC2				WT, CSE2 & CSSC2 NH4-LC				WT & CSSC2 NO3-LC & NO3-HC				CSCV1				CSCV1				CSCV4				CSCV4				CSCV2				CSCV2				CSCV1 & CSCV4 & CSCV2
Multiple comparisons				Multiple comparisons				Multiple comparisons				Multiple comparisons				Multiple comparisons				Multiple comparisons				Multiple comparisons				Multiple comparisons				Multiple comparisons				Multiple comparisons				Multiple comparisons				Multiple comparisons				Multiple comparisons
Dependent variable: Filament length				Dependent variable: Filament length				Dependent variable: Filament length				Dependent variable: Filament length				Dependent variable: Filament length				Dependent variable: Filament length				Dependent variable: Filament length				Dependent variable: Filament length				Dependent variable: Filament length				Dependent variable: Filament length				Dependent variable: Filament length				Dependent variable: Filament length				Dependent variable: Filament length
WT N2-LC				WT N2-LC				CSE2 NH4-LC				CSSC2 NO3-LC				WT NH4-LC				WT NO3-LC				NO3-LC				NO3-LC				NO3-LC				NO3-LC				N2-LC				N2-LC				CSCV1
Condition	Condition	Sig.		Condition	Condition	Sig.		Condition	Condition	Sig.		Condition	Condition	Sig.		Condition	Condition	Sig.		Condition	Condition	Sig.		Condition	Condition	Sig.		Condition	Condition	Sig.		Condition	Condition	Sig.		Condition	Condition	Sig.		Condition	Condition	Sig.		Condition	Condition	Sig.		Condition	Condition
WT N2-LC 47,5 h	WT N2-LC 215 h	0.31		WT N2-LC 47,5 h	WT N2-HC 47,5 h	0.09		CSE2 NH4-LC 47,5 h	CSE2 NH4-LC 215 h	0.002		CSSC2 NO3-LC 47,5h	CSSC2 NO3-LC 215 h	0		WT NH4-LC 47,5 h	CSE2 NH4-LC 47,5 h	0		WT NO3-LC 47,5h	CSSC2 NO3-LC 47,5h	0		CSCV1 NO3-LC 47,5h	CSCV1 NO3-LC 215h	0.537		CSCV1 NO3-LC 47,5h	CSCV1 NO3-HC 47,5h	0.136		CSCV4 NO3-LC 47,5h	CSCV4 NO3-LC 215h	0.009		CSCV4 NO3-LC 47,5h	CSCV4 NO3-HC 47,5h	0.666		CSCV2 N2-LC 47,5h	CSCV2 N2-LC 215h	0		CSCV2 N2-LC 47,5 h	CSCV2 N2-HC 47,5h	0.069		CSCV1 NO3-LC 47,5h	CSCV4 NO3-LC 47,5h
	WT N2-LC 383 h	0			WT NO3-LC 47,5 h	0			CSE2 NH4-LC 383 h	0			CSSC2 NO3-LC 383 h	0			CSSC2 NH4-LC 47,5 h	0		WT NO3-LC 215 h	CSSC2 NO3-LC 215 h	0			CSCV1 NO3-LC 383h	0			CSCV1 NH4-LC 47,5h	0.727			CSCV4 NO3-LC 383h	0.005			CSCV4 NH4-LC 47,5h	0			CSCV2 N2-LC 383h	0			CSCV2 NO3-LC 47,5h	0			CSCV2 NO3-LC 47,5h
	WT N2-LC 550,5 h	0			WT NO3-HC 47,5 h	0			CSE2 NH4-LC 550,5 h	0			CSSC2 NO3-LC 550,5 h	0		WT NH4-LC 215 h	CSE2 NH4-LC 215 h	0		WT NO3-LC 383 h	CSSC2 NO3-LC 383 h	0			CSCV1 NO3-LC 550,5h	0		CSCV1 NO3-LC 215h	CSCV1 NO3-HC 215h	0.749			CSCV4 NO3-LC 550,5h	0.012		CSCV4 NO3-LC 215h	CSCV4 NO3-HC 215h	0			CSCV2 N2-LC 550,5h	0			CSCV2 NO3-HC 47,5h	0		CSCV1 NO3-HC 47,5h	CSCV4 NO3-HC 47,5h
WT N2-LC 215 h	WT N2-LC 383 h	0.002			WT NH4-LC 47,5 h	0		CSE2 NH4-LC 215 h	CSE2 NH4-LC 383 h	0		CSSC2 NO3-LC 215 h	CSSC2 NO3-LC 383 h	0			CSSC2 NH4-LC 215 h	0		WT NO3-LC 550,5 h	CSSC2 NO3-LC 550,5 h	0		CSCV1 NO3-LC 215h	CSCV1 NO3-LC 383h	0			CSCV1 NH4-LC 215h	0.014		CSCV4 NO3-LC 215h	CSCV4 NO3-LC 383h	0.588			CSCV4 NH4-LC 215h	0		CSCV2 N2-LC 215h	CSCV2 N2-LC 383h	0.001			CSCV2 NH4-LC 47,5h	0			CSCV2 NO3-HC 47,5h
	WT N2-LC 550,5 h	0		WT N2-LC 215 h	WT N2-HC 215 h	0.414			CSE2 NH4-LC 550,5 h	0			CSSC2 NO3-LC 550,5 h	0		WT NH4-LC 383 h	CSE2 NH4-LC 383 h	0							CSCV1 NO3-LC 550,5h	0		CSCV1 NO3-LC 383h	CSCV1 NO3-HC 383h	0			CSCV4 NO3-LC 550,5h	0.979		CSCV4 NO3-LC 383h	CSCV4 NO3-HC 383h	0			CSCV2 N2-LC 550,5h	0.637		CSCV2 N2-LC 215 h	CSCV2 N2-HC 215h	0.117		CSCV1 NH4-LC 47,5h	CSCV4 NH4-LC 47,5h
WT N2-LC 383 h	WT N2-LC 550,5 h	0			WT NO3-LC 215 h	0		CSE2 NH4-LC 383 h	CSE2 NH4-LC 550,5 h	0.012		CSSC2 NO3-LC 383 h	CSSC2 NO3-LC 550,5 h	0.006			CSSC2 NH4-LC 383 h	0		WT NO3-HC				CSCV1 NO3-LC 383h	CSCV1 NO3-LC 550,5h	0			CSCV1 NH4-LC 383h	0		CSCV4 NO3-LC 383h	CSCV4 NO3-LC 550,5h	0.758			CSCV4 NH4-LC 383h	0		CSCV2 N2-LC 383h	CSCV2 N2-LC 550,5h	0			CSCV2 NO3-LC 215h	0			CSCV2 NH4-LC 47,5h
					WT NO3-HC 215 h	0										WT NH4-LC 550,5 h	CSE2 NH4-LC 550,5 h	0		Condition	Condition	Sig.						CSCV1 NO3-LC 550,5h	CSCV1 NO3-HC 550,5h	0						CSCV4 NO3-LC 550,5h	CSCV4 NO3-HC 550,5h	0							CSCV2 NO3-HC 215h	0.771		CSCV1 NO3-LC 215h	CSCV4 NO3-LC 215h
WT N2-HC					WT NH4-LC 215 h	0						CSSC2 NO3-HC					CSSC2 NH4-LC 550,5 h	0						NO3-HC					CSCV1 NH4-LC 550,5h	0		NO3-HC					CSCV4 NH4-LC 550,5h	0		N2-HC					CSCV2 NH4-LC 215h	0			CSCV2 NO3-LC 215h
Condition	Condition	Sig.		WT N2-LC 383 h	WT N2-HC 383 h	0						Condition	Condition	Sig.						WT NO3-HC 47,5h	CSSC2 NO3-HC 47,5h	0		Condition	Condition	Sig.						Condition	Condition	Sig.						Condition	Condition	Sig.		CSCV2 N2-LC 383 h	CSCV2 N2-HC 383h	0		CSCV1 NO3-HC 215h	CSCV4 NO3-HC 215h
					WT NO3-LC 383 h	0														WT NO3-HC 215 h	CSSC2 NO3-HC 215 h	0						NO3-HC								NO3-HC									CSCV2 NO3-LC 383h	0			CSCV2 NO3-HC 215h
WT N2-HC 47,5 h	WT N2-HC 215 h	0.407			WT NO3-HC 383 h	0						CSSC2 NO3-HC 47,5h	CSSC2 NO3-HC 215 h	0		CSE2 NH4-LC				WT NO3-HC 383 h	CSSC2 NO3-HC 383 h	0		CSCV1 NO3-HC 47,5h	CSCV1 NO3-HC 215h	0.003		Condition	Condition	Sig.		CSCV4 NO3-HC 47,5h	CSCV4 NO3-HC 215h	0		Condition	Condition	Sig.		CSCV2 N2-HC 47,5h	CSCV2 N2-HC 215h	0			CSCV2 NO3-HC 383h	0		CSCV1 NH4-LC 215h	CSCV4 NH4-LC 215h
	WT N2-HC 383 h	0			WT NH4-LC 383 h	0							CSSC2 NO3-HC 383 h	0		Condition	Condition	Sig.		WT NO3-HC 550,5 h	CSSC2 NO3-HC 550,5 h	0			CSCV1 NO3-HC 383h	0							CSCV4 NO3-HC 383h	0							CSCV2 N2-HC 383h	0			CSCV2 NH4-LC 383h	0.555			CSCV2 NH4-LC 215h
	WT N2-HC 550,5 h	0		WT N2-LC 550,5 h	WT N2-HC 550,5 h	0							CSSC2 NO3-HC 550,5 h	0											CSCV1 NO3-HC 550,5h	0		CSCV1 NO3-HC 47,5h	CSCV1 NH4-LC 47,5h	0.536			CSCV4 NO3-HC 550,5h	0		CSCV4 NO3-HC 47,5h	CSCV4 NH4-LC 47,5h	0			CSCV2 N2-HC 550,5h	0.001		CSCV2 N2-LC 550,5 h	CSCV2 N2-HC 550,5h	0		CSCV1 NO3-LC 383h	CSCV4 NO3-LC 383h
WT N2-HC 215 h	WT N2-HC 383 h	0			WT NO3-LC 550,5 h	0						CSSC2 NO3-HC 215 h	CSSC2 NO3-HC 383 h	0.316		CSE2 NH4-LC 47,5 h	CSSC2 NH4-LC 47,5 h	0.961						CSCV1 NO3-HC 215h	CSCV1 NO3-HC 383h	0		CSCV1 NO3-HC 215h	CSCV1 NH4-LC 215h	0.015		CSCV4 NO3-HC 215h	CSCV4 NO3-HC 383h	0.169		CSCV4 NO3-HC 215h	CSCV4 NH4-LC 215h	0		CSCV2 N2-HC 215h	CSCV2 N2-HC 383h	0.532			CSCV2 NO3-LC 550,5h	0.6			CSCV2 NO3-LC 383h
	WT N2-HC 550,5 h	0			WT NO3-HC 550,5 h	0							CSSC2 NO3-HC 550,5 h	0		CSE2 NH4-LC 215 h	CSSC2 NH4-LC 215 h	0.718							CSCV1 NO3-HC 550,5h	0		CSCV1 NO3-HC 383h	CSCV1 NH4-LC 383h	0			CSCV4 NO3-HC 550,5h	0.152		CSCV4 NO3-HC 383h	CSCV4 NH4-LC 383h	0.337			CSCV2 N2-HC 550,5h	0.01			CSCV2 NO3-HC 550,5h	0		CSCV1 NO3-HC 383h	CSCV4 NO3-HC 383h
WT N2-HC 383 h	WT N2-HC 550,5 h	0.007			WT NH4-LC 550,5 h	0						CSSC2 NO3-HC 383 h	CSSC2 NO3-HC 550,5 h	0.001		CSE2 NH4-LC 383 h	CSSC2 NH4-LC 383 h	0.35						CSCV1 NO3-HC 383h	CSCV1 NO3-HC 550,5h	0.107		CSCV1 NO3-HC 550,5h	CSCV1 NH4-LC 550,5h	0		CSCV4 NO3-HC 383h	CSCV4 NO3-HC 550,5h	0.933		CSCV4 NO3-HC 550,5h	CSCV4 NH4-LC 550,5h	0		CSCV2 N2-HC 383h	CSCV2 N2-HC 550,5h	0.006			CSCV2 NH4-LC 550,5h	0			CSCV2 NO3-HC 383h
																CSE2 NH4-LC 550,5	CSSC2 NH4-LC 550,5 h	0.735																														CSCV1 NH4-LC 383h	CSCV4 NH4-LC 383h
WT NO3-LC				WT N2-HC								CSSC2 NH4-LC												NH4-LC								NH4-LC								NO3-LC				N2-HC					CSCV2 NH4-LC 383h
Condition	Condition	Sig.		Condition	Condition	Sig.						Condition	Condition	Sig.										Condition	Condition	Sig.						Condition	Condition	Sig.						Condition	Condition	Sig.		Condition	Condition	Sig.		CSCV1 NO3-LC 550,5h	CSCV4 NO3-LC 550,5h
																																																	CSCV2 NO3-LC 550,5h
WT NO3-LC 47,5 h	WT NO3-LC 215 h	0		WT N2-HC 47,5 h	WT NO3-LC 47,5 h	0						CSSC2 NH4-LC 47,5 h	CSSC2 NH4-LC 215 h	0.001										CSCV1 NH4-LC 47,5h	CSCV1 NH4-LC 215h	0.481						CSCV4 NH4-LC 47,5h	CSCV4 NH4-LC 215h	0.883						CSCV2 NO3-LC 47,5h	CSCV2 NO3-LC 215h	0.574		CSCV2 N2-HC 47,5 h	CSCV2 NO3-LC 47,5h	0		CSCV1 NO3-HC 550,5h	CSCV4 NO3-HC 550,5h
	WT NO3-LC 383 h	0			WT NO3-HC 47,5 h	0							CSSC2 NH4-LC 383 h	0											CSCV1 NH4-LC 383h	0.722							CSCV4 NH4-LC 383h	0							CSCV2 NO3-LC 383h	0.011			CSCV2 NO3-HC 47,5h	0			CSCV2 NO3-HC 550,5h
	WT NO3-LC 550,5 h	0			WT NH4-LC 47,5 h	0							CSSC2 NH4-LC 550,5 h	0											CSCV1 NH4-LC 550,5h	0.004							CSCV4 NH4-LC 550,5h	0							CSCV2 NO3-LC 550,5h	0			CSCV2 NH4-LC 47,5h	0		CSCV1 NH4-LC 550,5h	CSCV4 NH4-LC 550,5h
WT NO3-LC 215 h	WT NO3-LC 383 h	0.054		WT N2-HC 215 h	WT NO3-LC 215 h	0						CSSC2 NH4-LC 215 h	CSSC2 NH4-LC 383 h	0										CSCV1 NH4-LC 215h	CSCV1 NH4-LC 383h	0.936						CSCV4 NH4-LC 215h	CSCV4 NH4-LC 383h	0						CSCV2 NO3-LC 215h	CSCV2 NO3-LC 383h	0.0321		CSCV2 N2-HC 215 h	CSCV2 NO3-LC 215h	0			CSCV2 NH4-LC 550,5h
	WT NO3-LC 550,5 h	0			WT NO3-HC 215 h	0							CSSC2 NH4-LC 550,5 h	0											CSCV1 NH4-LC 383h	0							CSCV4 NH4-LC 550,5h	0							CSCV2 NO3-LC 550,5h	0			CSCV2 NO3-HC 215h	0.171
WT NO3-LC 383 h	WT NO3-LC 550,5 h	0.08			WT NH4-LC 215 h	0						CSSC2 NH4-LC 385 h	CSSC2 NH4-LC 550,5 h	0.247										CSCV1 NH4-LC 383h	CSCV1 NH4-LC 383h	0						CSCV4 NH4-LC 383h	CSCV4 NH4-LC 550,5h	0						CSCV2 NO3-LC 383h	CSCV2 NO3-LC 550,5h	0			CSCV2 NH4-LC 215h	0		CSCV4
				WT N2-HC 383 h	WT NO3-LC 383 h	0																																						CSCV2 N2-HC 383 h	CSCV2 NO3-LC 383h	0		Condition	Condition
WT NO3-HC					WT NO3-HC 383 h	0																																		NO3-HC					CSCV2 NO3-HC 383h	0
Condition	Condition	Sig.			WT NH4-LC 383 h	0																																		Condition	Condition	Sig.			CSCV2 NH4-LC 383h	0		CSCV4 NO3-LC 47,5h	CSCV2 NO3-LC 47,5h
				WT N2-HC 550,5 h	WT NO3-LC 550,5 h	0																																						CSCV2 N2-HC 550,5 h	CSCV2 NO3-LC 550,5h	0		CSCV4 NO3-HC 47,5h	CSCV2 NO3-HC 47,5h
WT NO3-HC 47,5 h	WT NO3-HC 215 h	0			WT NO3-HC 550,5 h	0																																		CSCV2 NO3-HC 47,5h	CSCV2 NO3-HC 215h	0			CSCV2 NO3-HC 550,5h	0		CSCV4 NH4-LC 47,5h	CSCV2 NH4-LC 47,5h
	WT NO3-HC 383 h	0			WT NH4-LC 550,5 h	0																																			CSCV2 NO3-HC 383h	0			CSCV2 NH4-LC 550,5h	0		CSCV4 NO3-LC 215h	CSCV2 NO3-LC 215h
	WT NO3-HC 550,5 h	0																																							CSCV2 NO3-HC 550,5h	0						CSCV4 NO3-HC 215h	CSCV2 NO3-HC 215h
WT NO3-HC 215 h	WT NO3-HC 383 h	0.348		WT NO3-LC																																				CSCV2 NO3-HC 215h	CSCV2 NO3-HC 383h	0		NO3-LC				CSCV4 NH4-LC 215h	CSCV2 NH4-LC 215h
	WT NO3-HC 550,5 h	0.475		Condition	Condition	Sig.																																			CSCV2 NO3-HC 550,5h	0		Condition	Condition	Sig.		CSCV4 NO3-LC 383h	CSCV2 NO3-LC 383h
WT NO3-HC 383 h	WT NO3-HC 550,5 h	0.88																																						CSCV2 NO3-HC 383h	CSCV2 NO3-HC 550,5h	0.88						CSCV4 NO3-HC 383h	CSCV2 NO3-HC 383h
				WT NO3-LC 47,5 h	WT NO3-HC 47,5 h	0.037																																						CSCV2 NO3-LC 47,5 h	CSCV2 NO3-HC 47,5h	0.001		CSCV4 NH4-LC 383h	CSCV2 NH4-LC 383h
WT NH4-LC					WT NH4-LC 47,5 h	0.902																																		NH4-LC					CSCV2 NH4-LC 47,5h	0.858		CSCV4 NO3-LC 550,5h	CSCV2 NO3-LC 550,5h
Condition	Condition	Sig.		WT NO3-LC 215 h	WT NO3-HC 215 h	0.894																																		Condition	Condition	Sig.		CSCV2 NO3-LC 215 h	CSCV2 NO3-HC 215h	0		CSCV4 NO3-HC 550,5h	CSCV2 NO3-HC 550,5h
					WT NH4-LC 215 h	0.735																																							CSCV2 NH4-LC 215h	0.005		CSCV4 NH4-LC 550,5h	CSCV2 NH4-LC 550,5h
WT NH4-LC 47,5 h	WT NH4-LC 215 h	0		WT NO3-LC 383 h	WT NO3-HC 383 h	0.279																																		CSCV2 NH4-LC 47,5h	CSCV2 NH4-LC 215h	0.001		CSCV2 NO3-LC 383 h	CSCV2 NO3-HC 383h	0
	WT NH4-LC 383 h	0			WT NH4-LC 383 h	0.083																																			CSCV2 NH4-LC 383h	0			CSCV2 NH4-LC 383h	0
	WT NH4-LC 550,5 h	0		WT NO3-LC 550,5 h	WT NO3-HC 550,5 h	0.006																																			CSCV2 NH4-LC 550,5h	0		CSCV2 NO3-LC 550,5 h	CSCV2 NO3-HC 550,5h	0
WT NH4-LC 215 h	WT NH4-LC 383 h	0.843			WT NH4-LC 550,5 h	0.006																																		CSCV2 NH4-LC 215h	CSCV2 NH4-LC 383h	0			CSCV2 NH4-LC 550,5h	0.001
	WT NH4-LC 550,5 h	0.494																																							CSCV2 NH4-LC 550,5h	0
WT NH4-LC 383 h	WT NH4-LC 550,5 h	0.4		WT NO3-HC																																				CSCV2 NH4-LC 383h	CSCV2 NH4-LC 550,5h	0.917		NO3-HC
				Condition	Condition	Sig.																																						Condition	Condition	Sig.
				WT NO3-HC 47,5 h	WT NH4-LC 47,5 h	0.054																																						CSCV2 NO3-HC 47,5 h	CSCV2 NH4-LC 47,5h	0
				WT NO3-HC 215 h	WT NH4-LC 215 h	0.542																																						CSCV2 NO3-HC 215 h	CSCV2 NH4-LC 215h	0
				WT NO3-HC 3835 h	WT NH4-LC 383 h	0.998																																						CSCV2 NO3-HC 383 h	CSCV2 NH4-LC 383h	0
				WT NO3-HC 550,5 h	WT NH4-LC 550,5 h	0.502																																						CSCV2 NO3-HC 550,5 h	CSCV2 NH4-LC 550,5h	0
[truncated: 4 more columns]
